# Supplementary material for: Distinct baseline immune characteristics associated with responses to conjugated and unconjugated pneumococcal polysaccharide vaccines in older adults
Source: Nat Immunol. 2024 Jan 5;25(2):316–29. doi: 10.1038/s41590-023-01717-5 (PMC10834365; doi:10.1038/s41590-023-01717-5)
Supplement: Supplementary file 3 — Donor demographics. Donor-level details, including vaccine received, age (in years), sex, race, ethnicity, BMI, CMV seropositivity, frailty index and number of concomitant medications, are provided. Cohort-level demographic summaries are also available. P values were determined using a two-sided t-test for continuous variables, evaluating each donor parameter individually. [file 41590_2023_1717_MOESM3_ESM.xlsx]

## Sheet: Table S1_readme
Table S1	Donor demographics
Table S1a	Donor level information such as age, sex, race, ethinicity, BMI, CMV status, frailty index and number of concomitant medications
Table S1b	Cohort level demographics summary; The statistical difference in the mean across different groups were computed using two-sided t-test for continuous variables considering each parameter individually (no multiple corrections).

## Sheet: S1a
ID	Vaccine Received	Sex	Race	Ethnicity	Age (in years)	Age Range (in years)	Height (in inch	Weight_lbs	BMI	anti CMV IgG IU/ml	CMV seropositivity*	Frailty Index	# Concomitant medications	Frailty Category*		*CMV seropositivity based on anti CMV IgG IU/ml: ≥1 IU/mL - Positive; <1 IU/mL - negative
PREV10	Prevnar-13	Men	White	Non-hispanic	62	60 - 65	73	158	20.8433	0.13	negative	0.12	1	Pre-Frail		* Frailty Categories Based on Frailty Index: 0–0.1 nonfrail, >0.1–0.21 prefrail, >0.21–0.45 frail, >0.45 most frail (PMID: 32147711)
PREV12	Prevnar-13	Women	White	Non-hispanic	69	66 - 70	63	115	20.3691	5.55	Positive	0.03	2	Non-Frail
PREV17	Prevnar-13	Women	White	Non-hispanic	65	60 - 65	64	135	23.1702	0.2	negative	0.08	1	Non-Frail
PREV18	Prevnar-13	Women	White	Non-hispanic	67	66 - 70	63.5	132	23.0135	18	Positive	0.02	0	Non-Frail
PREV21	Prevnar-13	Men	White	Non-hispanic	66	66 - 70	71	188	26.2178	0.18	negative	0	1	Non-Frail
PREV23	Prevnar-13	Men	White	Non-hispanic	81	81 - 85	67.5	155	23.9155	18	Positive	0.03	3	Non-Frail
PREV30	Prevnar-13	Men	White	Non-hispanic	65	60 - 65	70	189	27.1157	0.44	negative	0.05	7	Non-Frail
PREV31	Prevnar-13	Men	White	Non-hispanic	77	76 - 80	65	185	30.7822	0.25	negative	0.09	6	Non-Frail
PREV36	Prevnar-13	Women	White	Non-hispanic	64	60 - 65	65	135	22.4627	0.29	negative	0.11	1	Pre-Frail
PREV45	Prevnar-13	Women	Black	Non-hispanic	75	71 - 75	67	159	24.9002	10.02	Positive	0.06	2	Non-Frail
PREV50	Prevnar-13	Women	White	Non-hispanic	64	60 - 65	64	112	19.2227	0.15	negative	0.11	2	Pre-Frail
PREV52	Prevnar-13	Men	White	Non-hispanic	64	60 - 65	68	187	28.4301	0.25	negative	0.02	0	Non-Frail
PREV62	Prevnar-13	Women	White	Non-hispanic	65	60 - 65	62	132	24.1405	0.18	negative	0.06	4	Non-Frail
PREV66	Prevnar-13	Men	White	Non-hispanic	68	66 - 70	71	140	19.5239	0.4	negative	0.06	1	Non-Frail
PREV70	Prevnar-13	Women	White	Non-hispanic	74	71 - 75	63	131	23.2031	0.23	negative	0.02	0	Non-Frail
PREV71	Prevnar-13	Women	White	Non-hispanic	60	60 - 65	62	152	27.7981	0.2	negative	0.02	1	Non-Frail
PREV72	Prevnar-13	Men	White	Non-hispanic	60	60 - 65	71	207	28.8675	18	Positive	0.06	2	Non-Frail
PREV89	Prevnar-13	Men	White	Non-hispanic	73	71 - 75	58.5	160	32.8673	0.22	negative	0.02	1	Non-Frail
PREV99	Prevnar-13	Men	White	Non-hispanic	60	60 - 65	72	185	25.0878	11.57	Positive	0	0	Non-Frail
PVAX16	Pneumovax-23	Men	White	Non-hispanic	63	60 - 65	72	195	26.4439	0.25	Negative	0.03	1	Non-Frail
PVAX25	Pneumovax-23	Women	Black	Non-hispanic	71	71 - 75	63	169	29.9337	0.2	Negative	0.08	6	Non-Frail
PVAX27	Pneumovax-23	Men	White	Non-hispanic	67	66 - 70	67	150	23.4908	0.2	Negative	0.03	2	Non-Frail
PVAX29	Pneumovax-23	Women	White	Non-hispanic	63	60 - 65	57	105	22.7193	0.29	Negative	0.03	4	Non-Frail
PVAX32	Pneumovax-23	Women	White	Non-hispanic	66	66 - 70	63	135	23.9116	0.23	Negative	0	0	Non-Frail
PVAX38	Pneumovax-23	Women	White	Non-hispanic	60	60 - 65	65	163	27.1217	18	Positive	0.03	1	Non-Frail
PVAX40	Pneumovax-23	Women	White	Non-hispanic	65	60 - 65	62	117	21.3972	0.15	Negative	0	2	Non-Frail
PVAX43	Pneumovax-23	Men	White	Non-hispanic	83	81 - 85	71	198	27.6124	0.73	Negative	0.05	2	Non-Frail
PVAX44	Pneumovax-23	Men	White	Non-hispanic	61	60 - 65	71	165	23.0103	0.56	Negative	0.02	1	Non-Frail
PVAX59	Pneumovax-23	Women	White	Non-hispanic	66	66 - 70	63	216	38.2585	0.3	Negative	0.02	1	Non-Frail
PVAX61	Pneumovax-23	Men	White	Non-hispanic	79	76 - 80	70	155	22.2378	7.69	Positive	0.11	5	Pre-Frail
PVAX73	Pneumovax-23	Men	White	Non-hispanic	84	81 - 85	68	200	30.4066	0.22	Negative	0.05	0	Non-Frail
PVAX75	Pneumovax-23	Men	White	Non-hispanic	83	81 - 85	65	216	35.9404	0.23	Negative	0.14	7	Pre-Frail
PVAX76	Pneumovax-23	Women	White	Non-hispanic	88	86 - 90	61	117	22.1045	18.28	Positive	0.05	3	Non-Frail
PVAX83	Pneumovax-23	Women	White	Non-hispanic	60	60 - 65	65.5	138	22.6127	0.13	Negative	0.03	1	Non-Frail
PVAX85	Pneumovax-23	Women	White	Non-hispanic	64	60 - 65	71	214	29.8437	0.16	Negative	0.05	2	Non-Frail
PVAX87	Pneumovax-23	Men	White	Non-hispanic	60	60 - 65	71	308	42.9526	0.79	Negative	0.03	3	Non-Frail
PVAX90	Pneumovax-23	Men	White	Non-hispanic	64	60 - 65	70	177	25.3941	0.29	Negative	0.05	2	Non-Frail
PVAX93	Pneumovax-23	Women	White	Non-hispanic	75	71 - 75	63	145	25.6828	18	Positive	0.09	6	Non-Frail
PVAX95	Pneumovax-23	Women	White	Non-hispanic	65	60 - 65	63	125	22.1403	0.16	Negative	0.03	4	Non-Frail

## Sheet: S1b
Parameter	All Subjects (n=39)	Prevnar 13 (n=19)	Pneuomovax 23 (n=20)	Pvalue
Demographics						*NS - Not Significant (p >0.05)
Sex, n (%) Women Men	19 (49%) 20 (51%)	9 (48%) 10 (52%)	10 (50%) 10 (50%)			The statistical difference in the mean across different groups were computed using two-sided t-test for continuous variables considering each parameter individually.
Age, years, mean + sd (range) Both Women Men	68 + 8 (60-88) 68+ 7 (60-88) 69+ 9 (60-84)	67 + 6 (60-81) 67 + 5 (60-75) 68 + 7 (60-81)	69 + 9 (60-88) 67 + 9 (60-88) 71 + 10 (60-84)	NS NS NS
Age Women vs. Men	NS	NS	NS
Race, n (%) White Black	37 (95%) 2 (5%)	18 (95%) 1 (5%)	19 (95%) 1 (5%)
BMI, (kg/m2), mean + sd (range) Both Women Men	26.02 + 5.07 (19.22-42.95) 24.43 + 4.22 (19.22-38.25) 27.54 + 5.44 (19.52-42.95)	24.83 + 3.77 (19.22-32.86) 23.14 + 2.48 (19.22-27.79) 26.36 + 4.18 (19.52-32.86)	27.16 + 5.94 (21.39-42.95) 25.58 + 5.19 (21.39-38.25) 28.73 + 6.48 (22.23-42.95)	NS NS NS
BMI Women vs. Men	NS	NS	NS
CMV
CMV Positivity, n (%) Both Men Women	10 (25%) 6 (32%) 4 (22%)	6 (30%) 3 (33%) 3 (33%)	4 (20%) 3 (30%) 1(10%)
Anti-CMV IgG (IU/ml), mean + sd (range) Both Women Men	3.87 ±6.68 (0.13 - 18.28) 4.7 ± 7.47 (0.13 - 18.28) 3.02 ± 5.89 (0.13 - 18.00)	4.43 ±6.93 (0.13 - 18) 3.87±6.33 (0.15 - 18) 4.944 ±7.731(0.13 - 18)	3.34 ±6.56 (0.13 - 18.28) 5.574 ±8.64 (0.13 - 18.28) 1.11 ±2.32(0.16 7.69)	NS NS NS
Anti-CMV IgG (IU/ml) Women vs. Men	NS	NS	NS
Frailty Index
No. Health Conditions, mean + sd (range) Both Women Men	3.55 + 2.41 (0-10) 3.35 + 2.08 (1-8) 3.75 + 2.75 (0-10)	3.60 + 2.62 (0-9) 3.70 + 2.41 (1-8) 3.50 + 2.95 (0-9)	3.50 + 2.26 (1-10) 3.00 + 1.76 (1-6) 4.00 + 2.67 (1-10)
Frailty Index (count/65), mean + sd (range) Both Women Men	0.054 + 0.037 (0.00-0.153) 0.051 + 0.032 (0.015-0.123) 0.057 + 0.042 (0.00-0.153)	0.054 + 0.036 (0.00-0.138) 0.056 + 0.037 (0.015-0.123) 0.053 + 0.045 (0.00-0.138)	0.053 + 0.034 (0.015-0.153) 0.046 + 0.027 (0.015-0.092) 0.061 + 0.041 (0.015-0.153)	NS NS NS
Frailty index Women vs. Men	NS	NS	NS
Medication type
Depression	5 (12.5%)	2 (10%)	3 (15%)
Seizure/Epilepsy	0 (0%)	0 (0%)	0 (0%)
(i.e., Dilantin, Phenobarbital, Carbamazepine)
Diuretics	2 (5%)	1 (5%)	1 (5%)
(i.e., Hydrochlorothiazide)
Hormones	4 (10%)	2 (20%)	2 (20%)
(Estrogen [Premarin, Estrace, Estraderm])
Other hormones	1 (2.5%)	0 (0%)	1 (5%)
(Testosterone, Calcitonin, Tamoxifen)
Bone health	0 (0%)	0 (0%)	0 (0%)
(Didronel, Fosamaz)
Oral steroids	0 (0%)	0 (0%)	0 (0%)
(i.e. Prednisone, Medrol, Decodron)
Steroid inhaler	1 (2.5%)	0 (0%)	1 (5%)
(i.e., Flovent, Azmacort))
Sleep/nerves	3 (7.5%)	2 (10%)	1 (5%)
Thyroid hormones	6 (15%)	2 (10%)	4 (20%)
(i.e., Synthroid, Levoxine)
Ulcer	6 (15%)	2 (10%)	4 (20%)
Antibiotics	2 (5%)	0 (0%)	2 (10%)
Females Only - Hormone use, number of donors (% of donors)
Use of estrogen (such as Premarin, Estrace, Estraderm, or Ogen)
Current	3 (15%)	1 (10%)	2 (20%)
Past	6 (30%)	3 (30%)	3 (30%)
Never	11 (55%)	6 (60%)	5 (50%)
Use of progesterone (such as Provera, Aygestin, Norlutin, Megace or Norplant)
Current	0 (0%)	0 (0%)	0 (0%)
Past	2 (10%)	1 (10%)	1 (10%)
Never	18 (90%)	9 (90%)	9 (90%)
