# Supplementary material for: Distinct baseline immune characteristics associated with responses to conjugated and unconjugated pneumococcal polysaccharide vaccines in older adults
Source: Nat Immunol. 2024 Jan 5;25(2):316–29. doi: 10.1038/s41590-023-01717-5 (PMC10834365; doi:10.1038/s41590-023-01717-5)
Supplement: Supplementary file 11 — Non-informative donors in the PCV13 and PPSV23 cohorts. Identification of potential non-informative donors in both PCV13 and PPSV23 cohorts using a data-driven threshold. The effect of age, sex, TH1 and TH17 abundance, module scores and CD16+ NK cells on vaccine responses to PCV13 and PPSV23 following the exclusion of non-informative donors determined by two different cutoffs. Correlation analysis was performed using the Pearson correlation metric, and P values were determined by t-test (two sided). [file 41590_2023_1717_MOESM11_ESM.xlsx]

## Sheet: TableS9 readme
Table S9	False Non Responders (FNRs) in PCV13 and PPSV23 cohort
Table S9a	Non informative donors in PCV13 cohort; Non informative donors are highlighted in yelllow
Table S9b	Non informative donors in PPSV23 cohort; Non informative donors are highlighted in yelllow
Table S9c	Effect of age, sex, Th1 and Th17 abundance, CYTOX expression, and CD16+ NK on PCV13 response following the removal of non informative donors
Table S9d	Effect of age, sex, Th1 and Th17 abundance, and PPSV23 module on PPSV23 response following the removal of non informative donors

## Sheet: S9a
PCV13 Cohort
Cutoff1: Baseline =400; Fold Change=8
ID	4	6B	14	23F	18C	19F	9V	6A	3	1	5	19A	7F	Total Scores	Number of non responsive serotypes	Number of false non responsive serotypes	Number of responsive serotypes	Response category
PREV31	0	-1	-1	1	1	0	0	1	-1	-1	-1	-1	-1	-4	7	3	3	Weak Responder	7
PREV30	-1	1	-1	1	0	-1	-1	1	-1	-1	1	-1	-1	-4	8	1	4	Weak Responder	8	Score = -1	Weak Response
PREV23	-1	-1	-1	-1	1	-1	1	0	-1	-1	1	0	1	-3	7	2	4	Weak Responder	7	Score = 0	Non informative
PREV89	0	0	-1	0	-1	0	-1	-1	1	-1	1	0	0	-3	5	6	2	Weak Responder	6	Score = 1	Strong Response
PREV21	1	1	0	0	-1	-1	0	0	-1	-1	1	0	0	-1	4	6	3	Weak Responder	6
PREV70	1	-1	-1	-1	1	1	1	-1	1	-1	-1	1	0	0	6	1	6	Weak Responder	6
PREV45	0	0	0	1	1	-1	0	0	0	0	0	0	0	1	1	10	2	Non informative	10
PREV12	-1	0	0	0	0	0	0	1	-1	1	1	0	1	2	2	7	4	Non informative	7
PREV66	0	1	0	1	0	0	0	1	-1	1	0	-1	0	2	2	7	4	Non informative	7
PREV99	1	1	-1	-1	1	-1	1	1	-1	1	1	-1	1	3	5	0	8	Strong Responder	8
PREV10	0	1	-1	1	1	1	-1	1	1	-1	1	-1	1	4	4	1	8	Strong Responder	8
PREV52	1	0	0	1	1	1	0	0	1	-1	1	-1	0	4	2	5	6	Strong Responder	6
PREV17	1	0	1	1	1	0	0	0	0	1	-1	0	1	5	1	6	6	Strong Responder	6
PREV71	1	1	1	-1	1	0	1	1	-1	1	1	0	1	7	2	2	9	Strong Responder	9
PREV72	1	0	1	1	1	1	0	1	1	1	1	1	-1	9	1	2	10	Strong Responder	10
PREV50	1	1	1	1	1	1	0	1	-1	1	1	1	1	10	1	1	11	Strong Responder	11
PREV18	1	1	1	1	1	1	1	1	1	1	1	-1	1	11	1	0	12	Strong Responder	12
PREV36	1	1	1	1	1	1	0	1	1	1	1	1	1	12	0	1	12	Strong Responder	12
PREV62	1	1	1	1	1	1	1	1	1	1	1	1	1	13	0	0	13	Strong Responder	13

## Sheet: S9b
PPSV23 Cohort
Cutoff1: Baseline =400; Fold Change =8
ID	4	6B	14	23F	18C	19F	9V	6A	3	1	5	19A	7F	Total Scores	Number of non responsive serotypes	Number of false non responsive serotypes	Number of responsive serotypes	Response Category
PVAX61	-1	-1	-1	-1	0	-1	-1	-1	-1	-1	-1	-1	-1	-12	12	1	0	Weak Responder	12	Score = -1	Weak Response
PVAX25	-1	-1	0	-1	0	-1	0	-1	-1	-1	-1	0	-1	-9	9	4	0	Weak Responder	9	Score = 0	Non informative
PVAX76	-1	-1	-1	-1	0	-1	0	-1	-1	1	-1	0	-1	-8	9	3	1	Weak Responder	9	Score = 1	Strong Response
PVAX43	-1	-1	1	-1	1	-1	0	-1	-1	-1	1	1	-1	-4	8	1	4	Weak Responder	8
PVAX85	-1	0	0	0	0	0	0	0	-1	-1	-1	0	0	-4	4	9	0	Non Informative	9
PVAX32	1	1	-1	-1	-1	-1	1	-1	-1	-1	1	0	1	-2	7	1	5	Weak Responder	7
PVAX87	-1	1	-1	-1	1	1	0	-1	-1	1	1	0	-1	-1	6	2	5	Weak Responder	6
PVAX59	1	0	-1	-1	1	-1	-1	-1	1	1	1	-1	1	0	6	1	6	Weak Responder	6
PVAX27	1	-1	1	1	-1	-1	1	-1	1	1	1	-1	0	2	5	1	7	Strong Responder	7
PVAX29	1	1	1	-1	0	-1	0	-1	-1	1	1	1	0	2	4	3	6	Strong Responder	6
PVAX83	0	0	0	0	0	0	0	0	1	1	1	0	-1	2	1	9	3	Non Informative	9
PVAX73	1	0	0	1	-1	0	0	-1	1	-1	1	1	1	3	3	4	6	Strong Responder	6
PVAX75	1	1	1	-1	-1	1	-1	-1	-1	1	1	1	1	3	5	0	8	Strong Responder	8
PVAX40	1	1	1	-1	1	1	-1	1	1	-1	-1	0	1	4	4	1	8	Strong Responder	8
PVAX16	1	1	1	-1	-1	1	0	1	1	1	-1	0	1	5	3	2	8	Strong Responder	8
PVAX93	0	1	1	-1	-1	1	0	1	1	1	1	0	0	5	2	4	7	Strong Responder	7
PVAX95	1	0	-1	1	1	1	1	1	-1	1	-1	1	1	6	3	1	9	Strong Responder	9
PVAX90	1	1	1	1	0	1	1	-1	1	1	1	-1	1	8	2	1	10	Strong Responder	10
PVAX38	1	1	0	1	0	1	1	1	-1	1	1	1	0	8	1	3	9	Strong Responder	9
PVAX44	1	0	0	0	0	1	0	1	1	1	1	1	1	8	0	5	8	Strong Responder	8

## Sheet: S9c
PCV13 cohort
	No thersholding	Cutoff1: Baseline = 400; Fold Change = 8	Statistical test
Number of false non responders (out of 19)	0	3
Effect of age on PCV13 STRENGTH	R = -0.71(p = 0.00067)	R = -0.7(p = 0.0026)	Pearson correlation;
Effect of sex on PCV13 Strength	p = 0.053	p = 0.012	Wilcoxon Rank Sum test (two-sided)
Effect of sex on PCV13 Extent	p = 0.078	p = 0.033
Effect of sex on PCV13 Rank	p = 0.079	p = 0.026
Th1 abundance at baseline vs. PCV13 Rank	R = 0.74 (p = 0.0012)	R = 0.72 (p = 0.0015)	Pearson correlation (two-sided t test)
Th17 abundance at baseline vs. PCV13 Rank	R = -0.72 (p = 0.0015)	R = - 0.73( p = 0.0013)
CYTOX Module score vs PCV13 Rank	R = - 0.64 (p = 0.016)	R = - 0.65 (p = 0.023)	Pearson correlation (two sided t test)
CYTOX Module score vs PPSV23 Rank	R = - 0.12(p = 0.67)	R = 0.05 (p = 0.87)
NCAM1 expression at baseline vs PCV13 Rank	R = -0.82(p = 0.00038)	R = -0.81(p = 0.0013)
GNLY expression at baseline vs PCV13 Rank	R = -0.81(p = 0.00042)	R = -0.79(p = 0.0021)
PRF1 expression at baseline vs PCV13 Rank	R = -0.65(p = 0.013)	R = -0.67(p = 0.018)
Effect of sex on NCAM1 expression at baseline	p = 0.026	p = 0.065	Wilcoxon Rank Sum test (two sided)
Effect of sex on PRF1 expression at baseline	p = 0.073	p = 0.026
Effect of sex on GNLY expression at baseline	p = 0.011	p = 0.0087
NCAM1 expression at baseline vs Age	R = 0.45 (p = 0.11)	R = 0.46(p = 0.16)	Pearson correlation (two sided t test)
GNLY expression at baseline vs Age	R = 0.49 (p = 0.077)	R = 0.46(p = 0.16)
PRF1 expression at baseline vs Age	R = 0.48(p = 0.084)	R = 0.53(p = 0.092)
CD16+ NK in R and NR	p = 0.03	p = 0.024	Wilcoxon Rank Sum test
CD16+ NK abundance vs PCV13 Rank	R = -0.67 (p = 0.023)	R = - 0.86(p = 0.0027)	Pearson correlation
Effect of sex on % CD16+ NK in total PBMC	p = 0.073	p = 0.17	Wilcoxon Rank Sum test
Effect of sex on % CD16+ NK in total NK	p = 0.042	p = 0.17	Wilcoxon Rank Sum test

## Sheet: S9d
PPSV23 Cohort
	No thersholding	Cutoff1: Baseline =400; Fold Change =8	Statistical test
Number of false non responders (out of 19)	0	2
Effect of age on PPSV23 STRENGTH	R = -0.31(p = 0.18)	R = -0.47( p = 0.047)	Pearson correlation
Effect of sex on PPSV23 Strength	p = 0.85	p = 0.6	Wilcoxon Rank Sum test
Effect of sex on PPSV23 Extent	p = 0.88	p = 0.79
Effect of sex on PPSV23 Rank	p = 0.71	p = 0.51
Th1 abundance at baseline vs PPSV23 Rank	R = 0.35 (p = 0.14)	R = 0.37 (p = 0.14)	Pearson correlation
Th17 abundance at baseline vs PPSV23 Rank	R = - 0.12 (p = 0.62)	R = - 0.12 (p = 0.63)
Darkgreen module score vs PPSV23 Rank	R = - 0.5 ( p = 0.05)	R = - 0.63 (p = 0.017)	Pearson correlation
Darkgreen module score vs PCV13 Rank	R = - 0.19 (p = 0.52)	R = - 0.034 (p = 0.91)
ANGEL2 expression at baseline vs PPSV23 Rank	R = -0.66 (p = 0.0052)	R = -0.7 (p = 0.0052)
ZNF529 expression at baseline vs PPSV23 Rank	R = -0.62 (p = 0.0098)	R = -0.67 (p = 0.0089)
Effect of sex on ANGEL2 expression at baseline	p = 0.57	p = 0.53	Wilcoxon Rank Sum test
Effect of sex on ZNF529 expression at baseline	p = 0.13	p = 0.16
ANGEL2 expression at baseline vs Age	R = 0.61(p = 0.012)	R = 0.65(p = 0.012)	Pearson correlation
ZNF529 expression at baseline vs Age	R = 0.26 (p = 0.33)	R = 0.29(p = 0.31)
