# Supplementary material for: Distinct baseline immune characteristics associated with responses to conjugated and unconjugated pneumococcal polysaccharide vaccines in older adults
Source: Nat Immunol. 2024 Jan 5;25(2):316–29. doi: 10.1038/s41590-023-01717-5 (PMC10834365; doi:10.1038/s41590-023-01717-5)
Supplement: Supplementary file 12 — Statistical source data. [file 41590_2023_1717_MOESM12_ESM.xlsx]

## Sheet: Fig1b
Donor ID	4	6B	14	23F	18C	19F	9V	6A	3	1	5	19A	7F			DonorID	RANK	EXTENT	Sex	Age
PREV10	4.2555	7.66178	0.137504	5.06609	9.77314	3.47249	2.67807	6.60437	5.08746	2.43296	4.32193	1.76553	13.9378			PREV10	11	9	M	62
PREV12	1	1.58496	4.08746	3	2.32193	4.32193	3.45943	6.55459	1.58496	5	5.39232	0	10.4062			PREV12	8	7	F	69
PREV17	7.88264	2	9.59246	8.71768	8.29462	0	3	1.58496	0	6.82018	2	1	10.1098			PREV17	9	6	F	65
PREV18	11.2866	8.55075	6.87036	6.97728	11.4305	3.45943	4.39232	9.46557	3.70044	7.07682	8.26679	2.58496	9.00562			PREV18	17	12	F	67
PREV21	3.08746	8.71356	0.137504	2.8679	1.32193	1.76553	2.16993	2.51096	1.67807	1.80735	5.24031	0.378512	2.3505			PREV21	3	3	M	66
PREV23	2.58496	2	2	2.32193	4.52356	1.58496	4.08746	3.16993	2.58496	2	3.80735	1	3.16993			PREV23	6	5	M	81
PREV30	0.847997	5.52356	0.485427	8.23362	-0.152003	0.137504	#NUM!	4.00899	0.263034	0	4.1127	1.26303	0.263034			PREV30	4	5	M	65
PREV31	2	2.58496	1.58496	4.58496	4	3	1	4.32193	0	2.32193	0	1.58496	2.58496			PREV31	5	4	M	77
PREV36	9.43775	5.60851	9.63979	11.8723	3.58376	5.86666	0.910733	11.1852	7.40088	6.56605	6.12495	3.65421	10.0792			PREV36	16	12	F	64
PREV45	2.58496	2.32193	0	3.70044	4.52356	2.58496	0	2.58496	3	0	1.58496	1	1.58496			PREV45	2	3	F	75
PREV50	7.32912	7.83605	11.3534	7.35579	10.0304	5.1416	2.37851	10.1988	2.3505	6.35931	7.8009	9.17692	3.91648			PREV50	16	11	F	64
PREV52	10.8521	1.07039	0.137504	7.73809	8.77775	6.1639	1.48543	1.48543	9.34607	0.765535	5.19377	2.56071	3			PREV52	10	7	M	64
PREV62	8.24793	4.24793	9.84549	8.3443	6.58496	3.45943	3.45943	3.90689	3.90689	6.10852	7.55459	3.32193	9.47776			PREV62	12	13	F	65
PREV66	2.58496	6.32193	0	4.90689	1.58496	1	1	4.90689	0	5.42626	0	1.58496	0			PREV66	4	4	M	68
PREV70	5.94251	0	0.378512	0	3.03562	5.20945	9.5651	0	3.9542	2.10434	0	3.89724	1.07039			PREV70	7	6	F	74
PREV71	11.0037	9.56853	9.31583	2.16993	8.02846	3.67807	12.5946	7.80607	1.76553	3.10434	7.86419	3.51096	10.0593			PREV71	15	11	F	60
PREV72	8.40939	2.96347	3.10434	11.2857	3.75489	7.0045	2.8679	7.25644	4.44626	4.8125	8.83036	6.11894	2.82782			PREV72	13	10	M	60
PREV89	1.58496	1.58496	0	0	2.32193	0	2	0	4.45943	1	6.35755	1	0			PREV89	1	2	M	73
PREV99	6.56224	4.51728	2.60881	2.82782	4.36457	1.88753	4.20945	7.82018	1	4.62644	8.43463	2.67807	11.1461			PREV99	14	12	M	60

## Sheet: Fig1c
Donor ID	4	6B	14	23F	18C	19F	9V	6A	3	1	5	19A	7F				DonorID	RANK	EXTENT	STRENGTH	Sex	Age
PVAX16	11.1196	10.7649	11.2192	2	10.151	11.6978	12.6064	10.2216	8.3443	7.05528	4.45943	11.5474	11.4215				PVAX16	16	8	66.5286	M	63
PVAX25	7.53138	7.53138	11.6375	11.1098	10.0056	8.45533	10.4939	8.46352	7.5157	7.60733	8.27612	10.2095	8.55075				PVAX25	2	0	11.1545	F	71
PVAX27	7.65105	9.34651	11.5618	6.79442	10.0593	9.75989	8.14466	8.79116	8.41785	8.64024	11.462	8.47168	10.7177				PVAX27	9	7	47.4415	M	67
PVAX29	11.2969	9.85331	11.7091	2	10.403	10.7108	13.6044	8.67948	8.33092	10.151	9.04985	13.3236	13.0838				PVAX29	6	7	37.3932	F	63
PVAX32	8.9571	11.0828	9.31967	3.45943	8.75822	8.47978	12.4302	2	8.34873	9.0634	7.30378	9.94398	11.914				PVAX32	6	5	42.3195	F	66
PVAX38	8.78463	11.314	11.8033	11.584	10.9787	8.52356	12.2975	8.66178	7.94251	9.11634	7.93664	11.4481	15.8453				PVAX38	17	11	71.8922	F	60
PVAX40	8.31741	10.6591	10.2432	9.38586	7.82655	8.53528	11.1325	11.4512	9.45121	3.70044	2	10.062	8.89785				PVAX40	13	8	55.0385	F	65
PVAX43	4.85798	4.80735	8.58871	4.16993	10.0512	10.1344	8.65821	2	8.81378	8.32193	10.7039	10.3565	10.9979				PVAX43	7	4	33.1001	M	83
PVAX44	9.61655	13.383	10.0755	10.8494	13.0056	11.3365	13.4937	8.57743	9.62022	9.18239	9.44501	13.0956	12.3287				PVAX44	15	10	52.1282	M	61
PVAX59	10.0728	10.5821	7.14975	3.80735	11.8521	9.82814	9.40301	2	8.71425	7.10852	9.11634	8.73809	9.73471				PVAX59	10	6	43.2792	F	66
PVAX61	6.64386	7.40939	7.40088	7.08746	10.2228	8.05528	7.6865	3.90689	5.93074	3.58496	6	9.57365	8.93369				PVAX61	2	0	14.6859	M	79
PVAX73	10.4009	12.4168	12.2186	10.0279	10.4522	11.7339	11.5779	11.2917	6.96578	6.82018	8.85798	11.1712	8.78463				PVAX73	12	7	49.0369	M	84
PVAX75	10.6582	11.5661	10.151	2	8.62205	13.0339	9.91139	2	6.55459	6.75489	8.47168	8.21917	12.7326				PVAX75	11	8	55.6091	M	83
PVAX76	3	3.90689	8.6865	5.39232	10.9614	7.84549	11.617	5.24793	2	11.7653	8.77479	10.2119	2				PVAX76	3	1	16.7344	F	88
PVAX83	9.78463	11.6804	11.796	10.1561	11.8646	10.1344	12.7322	11.6073	6.16993	10.2131	10.2877	11.7211	10.6083				PVAX83	5	3	33.2615	F	60
PVAX85	9.98442	12.4115	10.7698	12.1827	11.0286	11.7486	10.8994	13.4211	6.76818	2	7.21917	11.6542	10.3955				PVAX85	1	0	6.2711	M	64
PVAX87	8.39232	8.69349	10.1176	10.3365	11.8384	10.1699	12.0454	4.64386	6.76818	11.851	9.99859	10.2396	8.73471				PVAX87	4	5	31.2808	M	60
PVAX90	10.7541	11.4046	11.2366	11.8094	12.2938	11.3832	12.2461	8.82337	8.52748	10.0168	8.92778	9.93074	10.4676				PVAX90	18	10	68.758	M	64
PVAX93	11.6018	6.88264	8.66888	8.81698	9.38586	10.1674	11.7752	7.99435	9.93074	9.56033	10.1536	9.71081	11.4009				PVAX93	8	7	40.0179	F	75
PVAX95	10.1624	11.8057	8.71768	6.9542	10.5708	10.1497	13.8787	11.6826	7.5157	8.65105	7.16993	10.0362	10.2143				PVAX95	14	9	52.9338	F	65

## Sheet: Fig1d
ID	Log2 cumulative OPA titer	Group
PREV89	92.9614	PCV13_Pre
PREV45	114.12	PCV13_Pre
PREV21	101.69	PCV13_Pre
PREV30	64.5813	PCV13_Pre
PREV66	94.1294	PCV13_Pre
PREV31	82.729	PCV13_Pre
PREV23	69.4624	PCV13_Pre
PREV70	43.855	PCV13_Pre
PREV12	86.1578	PCV13_Pre
PREV17	70.6339	PCV13_Pre
PREV52	83.805	PCV13_Pre
PREV10	63.5838	PCV13_Pre
PREV62	54.1307	PCV13_Pre
PREV72	71.143	PCV13_Pre
PREV99	54.1307	PCV13_Pre
PREV71	61.1588	PCV13_Pre
PREV50	50.7471	PCV13_Pre
PREV36	58.4625	PCV13_Pre
PREV18	51.6944	PCV13_Pre
PREV89	113.648	PCV13_Post
PREV45	140.513	PCV13_Post
PREV21	135.738	PCV13_Post
PREV30	96.3471	PCV13_Post
PREV66	123.846	PCV13_Post
PREV31	112.639	PCV13_Post
PREV23	103.762	PCV13_Post
PREV70	78.9301	PCV13_Post
PREV12	134.604	PCV13_Post
PREV17	131.617	PCV13_Post
PREV52	142.416	PCV13_Post
PREV10	130.739	PCV13_Post
PREV62	132.559	PCV13_Post
PREV72	144.828	PCV13_Post
PREV99	138.289	PCV13_Post
PREV71	151.633	PCV13_Post
PREV50	141.971	PCV13_Post
PREV36	150.39	PCV13_Post
PREV18	144.67	PCV13_Post
PVAX16	56.0798	PPSV23_Pre
PVAX25	106.233	PPSV23_Pre
PVAX27	72.3767	PPSV23_Pre
PVAX29	94.8031	PPSV23_Pre
PVAX32	68.7416	PPSV23_Pre
PVAX38	64.3443	PPSV23_Pre
PVAX40	56.6242	PPSV23_Pre
PVAX43	69.3617	PPSV23_Pre
PVAX44	91.8814	PPSV23_Pre
PVAX59	64.8281	PPSV23_Pre
PVAX61	77.7502	PPSV23_Pre
PVAX73	83.6827	PPSV23_Pre
PVAX75	55.0665	PPSV23_Pre
PVAX76	74.6752	PPSV23_Pre
PVAX83	105.494	PPSV23_Pre
PVAX85	124.212	PPSV23_Pre
PVAX87	92.5488	PPSV23_Pre
PVAX90	69.0635	PPSV23_Pre
PVAX93	86.0315	PPSV23_Pre
PVAX95	74.5752	PPSV23_Pre
PVAX16	122.608	PPSV23_Post
PVAX25	117.388	PPSV23_Post
PVAX27	119.818	PPSV23_Post
PVAX29	132.196	PPSV23_Post
PVAX32	111.061	PPSV23_Post
PVAX38	136.236	PPSV23_Post
PVAX40	111.663	PPSV23_Post
PVAX43	102.462	PPSV23_Post
PVAX44	144.01	PPSV23_Post
PVAX59	108.107	PPSV23_Post
PVAX61	92.4361	PPSV23_Post
PVAX73	132.72	PPSV23_Post
PVAX75	110.676	PPSV23_Post
PVAX76	91.4095	PPSV23_Post
PVAX83	138.756	PPSV23_Post
PVAX85	130.483	PPSV23_Post
PVAX87	123.83	PPSV23_Post
PVAX90	137.821	PPSV23_Post
PVAX93	126.049	PPSV23_Post
PVAX95	127.509	PPSV23_Post

## Sheet: Fig1e
ID	Strength	Sex	Age	Vaccine		ID	Strength	Sex	Age	Vaccine
PREV89	20.6868	Men	73	PCV13		PVAX16	66.5286	Men	63	PPSV23
PREV45	26.3931	Women	75	PCV13		PVAX25	11.1545	Women	71	PPSV23
PREV21	34.0479	Men	66	PCV13		PVAX27	47.4415	Men	67	PPSV23
PREV30	31.7658	Men	65	PCV13		PVAX29	37.3932	Women	63	PPSV23
PREV66	29.7171	Men	68	PCV13		PVAX32	42.3195	Women	66	PPSV23
PREV31	29.9104	Men	77	PCV13		PVAX38	71.8922	Women	60	PPSV23
PREV23	34.2994	Men	81	PCV13		PVAX40	55.0385	Women	65	PPSV23
PREV70	35.0751	Women	74	PCV13		PVAX43	33.1001	Men	83	PPSV23
PREV12	48.446	Women	69	PCV13		PVAX44	52.1282	Men	61	PPSV23
PREV17	60.9834	Women	65	PCV13		PVAX59	43.2792	Women	66	PPSV23
PREV52	58.611	Men	64	PCV13		PVAX61	14.6859	Men	79	PPSV23
PREV10	67.1554	Men	62	PCV13		PVAX73	49.0369	Men	84	PPSV23
PREV62	78.4285	Women	65	PCV13		PVAX75	55.6091	Men	83	PPSV23
PREV72	73.6851	Men	60	PCV13		PVAX76	16.7344	Women	88	PPSV23
PREV99	84.1587	Men	60	PCV13		PVAX83	33.2615	Women	60	PPSV23
PREV71	90.4742	Women	60	PCV13		PVAX85	6.2711	Men	64	PPSV23
PREV50	91.2238	Women	64	PCV13		PVAX87	31.2808	Men	60	PPSV23
PREV36	91.9271	Women	64	PCV13		PVAX90	68.758	Men	64	PPSV23
PREV18	92.9756	Women	67	PCV13		PVAX93	40.0179	Women	75	PPSV23
						PVAX95	52.9338	Women	65	PPSV23

## Sheet: Fig1f
DonorID	Sex	Label	Score
PREV89	Men	STRENGTH	20.6868
PREV45	Women	STRENGTH	26.3931
PREV21	Men	STRENGTH	34.0479
PREV30	Men	STRENGTH	31.7658
PREV66	Men	STRENGTH	29.7171
PREV31	Men	STRENGTH	29.9104
PREV23	Men	STRENGTH	34.2994
PREV70	Women	STRENGTH	35.0751
PREV12	Women	STRENGTH	48.446
PREV17	Women	STRENGTH	60.9834
PREV52	Men	STRENGTH	58.611
PREV10	Men	STRENGTH	67.1554
PREV62	Women	STRENGTH	78.4285
PREV72	Men	STRENGTH	73.6851
PREV99	Men	STRENGTH	84.1587
PREV71	Women	STRENGTH	90.4742
PREV50	Women	STRENGTH	91.2238
PREV36	Women	STRENGTH	91.9271
PREV18	Women	STRENGTH	92.9756
PREV89	Men	EXTENT	2
PREV45	Women	EXTENT	3
PREV21	Men	EXTENT	3
PREV30	Men	EXTENT	5
PREV66	Men	EXTENT	4
PREV31	Men	EXTENT	4
PREV23	Men	EXTENT	5
PREV70	Women	EXTENT	6
PREV12	Women	EXTENT	7
PREV17	Women	EXTENT	6
PREV52	Men	EXTENT	7
PREV10	Men	EXTENT	9
PREV62	Women	EXTENT	13
PREV72	Men	EXTENT	10
PREV99	Men	EXTENT	12
PREV71	Women	EXTENT	11
PREV50	Women	EXTENT	11
PREV36	Women	EXTENT	12
PREV18	Women	EXTENT	12
PREV89	Men	RANK	1
PREV45	Women	RANK	2
PREV21	Men	RANK	3
PREV30	Men	RANK	4
PREV66	Men	RANK	4
PREV31	Men	RANK	5
PREV23	Men	RANK	6
PREV70	Women	RANK	7
PREV12	Women	RANK	8
PREV17	Women	RANK	9
PREV52	Men	RANK	10
PREV10	Men	RANK	11
PREV62	Women	RANK	12
PREV72	Men	RANK	13
PREV99	Men	RANK	14
PREV71	Women	RANK	15
PREV50	Women	RANK	16
PREV36	Women	RANK	16
PREV18	Women	RANK	17

## Sheet: Fig1g
DonorID	Sex	Score	Label
PVAX16	Men	66.5286	STRENGTH
PVAX25	Women	11.1545	STRENGTH
PVAX27	Men	47.4415	STRENGTH
PVAX29	Women	37.3932	STRENGTH
PVAX32	Women	42.3195	STRENGTH
PVAX38	Women	71.8922	STRENGTH
PVAX40	Women	55.0385	STRENGTH
PVAX43	Men	33.1001	STRENGTH
PVAX44	Men	52.1282	STRENGTH
PVAX59	Women	43.2792	STRENGTH
PVAX61	Men	14.6859	STRENGTH
PVAX73	Men	49.0369	STRENGTH
PVAX75	Men	55.6091	STRENGTH
PVAX76	Women	16.7344	STRENGTH
PVAX83	Women	33.2615	STRENGTH
PVAX85	Men	6.2711	STRENGTH
PVAX87	Men	31.2808	STRENGTH
PVAX90	Men	68.758	STRENGTH
PVAX93	Women	40.0179	STRENGTH
PVAX95	Women	52.9338	STRENGTH
PVAX16	Men	8	EXTENT
PVAX25	Women	0	EXTENT
PVAX27	Men	7	EXTENT
PVAX29	Women	7	EXTENT
PVAX32	Women	5	EXTENT
PVAX38	Women	11	EXTENT
PVAX40	Women	8	EXTENT
PVAX43	Men	4	EXTENT
PVAX44	Men	10	EXTENT
PVAX59	Women	6	EXTENT
PVAX61	Men	0	EXTENT
PVAX73	Men	7	EXTENT
PVAX75	Men	8	EXTENT
PVAX76	Women	1	EXTENT
PVAX83	Women	3	EXTENT
PVAX85	Men	0	EXTENT
PVAX87	Men	5	EXTENT
PVAX90	Men	10	EXTENT
PVAX93	Women	7	EXTENT
PVAX95	Women	9	EXTENT
PVAX16	Men	16	RANK
PVAX25	Women	2	RANK
PVAX27	Men	9	RANK
PVAX29	Women	6	RANK
PVAX32	Women	6	RANK
PVAX38	Women	17	RANK
PVAX40	Women	13	RANK
PVAX43	Men	7	RANK
PVAX44	Men	15	RANK
PVAX59	Women	10	RANK
PVAX61	Men	2	RANK
PVAX73	Men	12	RANK
PVAX75	Men	11	RANK
PVAX76	Women	3	RANK
PVAX83	Women	5	RANK
PVAX85	Men	1	RANK
PVAX87	Men	4	RANK
PVAX90	Men	18	RANK
PVAX93	Women	8	RANK
PVAX95	Women	14	RANK
