# Supplementary material for: Distinct baseline immune characteristics associated with responses to conjugated and unconjugated pneumococcal polysaccharide vaccines in older adults
Source: Nat Immunol. 2024 Jan 5;25(2):316–29. doi: 10.1038/s41590-023-01717-5 (PMC10834365; doi:10.1038/s41590-023-01717-5)
Supplement: Supplementary file 17 — Statistical source data. [file 41590_2023_1717_MOESM17_ESM.xlsx]

## Sheet: Fig6a
ID	4	6B	14	23F	18C	19F	9V	6A	3	1	5	19A	7F	Vaccine		ID	4	6B	14	23F	18C	19F	9V	6A	3	1	5	19A	7F	Vaccine
PREV18	4	4	87	4	4	285	358	4	29	4	4	216	4	PCV13_Pre		PVAX90	4	248	92	4	1315	308	296	111	4	16	4	124	4	PPSV23_Pre
PREV36	4	136	4	4	107	162	1792	4	4	4	19	302	4	PCV13_Pre		PVAX38	4	4	400	257	519	4	4	4	35	4	4	225	3402	PPSV23_Pre
PREV50	4	4	4	4	4	35	667	4	38	14	37	4	251	PCV13_Pre		PVAX16	4	4	291	4	308	19	1362	4	4	4	4	501	4	PPSV23_Pre
PREV71	4	4	4	349	22	813	4	18	43	149	4	873	4	PCV13_Pre		PVAX44	4	2759	628	1067	508	80	1360	4	75	14	37	192	374	PPSV23_Pre
PREV99	4	156	4	4	4	112	288	168	4	4	4	356	4	PCV13_Pre		PVAX95	20	1090	160	4	16	130	128	26	47	11	84	122	55	PPSV23_Pre
PREV72	4	527	396	4	113	27	1389	19	4	145	19	16	55	PCV13_Pre		PVAX40	4	72	4	383	4	4	371	21	58	4	4	544	4	PPSV23_Pre
PREV62	4	156	4	4	4	112	288	168	4	4	4	356	4	PCV13_Pre		PVAX73	19	720	415	4	310	1055	412	348	13	44	54	118	4	PPSV23_Pre
PREV10	459	4	349	38	4	101	257	4	4	60	4	356	4	PCV13_Pre		PVAX75	4	8	4	4	90	288	341	4	31	11	4	4	382	PPSV23_Pre
PREV52	4	1891	1965	4	14	18	3504	1448	4	14	42	264	358	PCV13_Pre		PVAX59	93	1360	86	4	215	132	175	4	4	4	4	148	4	PPSV23_Pre
PREV17	4	936	4	4	4	583	1033	894	502	4	4	442	4	PCV13_Pre		PVAX27	4	134	4	4	311	316	4	228	25	41	46	234	723	PPSV23_Pre
PREV12	4	917	777	121	454	437	743	17	39	31	19	1087	4	PCV13_Pre		PVAX93	430	4	21	106	118	133	764	4	113	43	132	554	1212	PPSV23_Pre
PREV70	4	4	12	4	15	4	4	4	4	4	4	230	1466	PCV13_Pre		PVAX43	12	4	12	4	50	342	423	4	106	42	127	52	387	PPSV23_Pre
PREV23	42	385	80	4	19	188	53	404	4	4	4	1784	18	PCV13_Pre		PVAX29	233	4	377	4	404	328	3648	368	90	75	63	329	988	PPSV23_Pre
PREV31	866	58	154	4	74	130	1130	19	94	29	4	398	289	PCV13_Pre		PVAX32	4	4	299	4	188	272	4	4	329	146	4	447	367	PPSV23_Pre
PREV30	19	23	15	4	1317	355	4	77	98	4	9	148	14	PCV13_Pre		PVAX83	543	537	3579	904	1220	635	1449	3951	4	4	4	716	298	PPSV23_Pre
PREV66	421	4	2582	23	417	461	464	4	374	4	436	161	5782	PCV13_Pre		PVAX87	181	30	362	362	127	137	2969	4	56	124	39	1137	160	PPSV23_Pre
PREV21	360	4	1074	471	396	396	1540	595	51	269	4	1106	644	PCV13_Pre		PVAX76	4	13	394	41	1160	89	1089	20	4	4	261	478	8	PPSV23_Pre
PREV45	624	944	1243	55	166	190	2951	666	31	452	453	1243	1146	PCV13_Pre		PVAX25	145	151	1160	389	644	289	887	202	37	132	183	866	374	PPSV23_Pre
PREV89	478	1110	351	1287	137	878	122	4	4	42	10	552	739	PCV13_Pre		PVAX61	80	148	127	60	779	57	81	4	21	12	18	351	123	PPSV23_Pre
PREV10	8765	810	377	1272	3500	1118	1657	389	136	321	80	1207	62769	PCV13_Post		PVAX85	206	3665	648	4228	1779	3219	1558	14569	52	4	116	2960	1283	PPSV23_Pre
PREV12	8	2400	13032	967	2048	8859	8321	1603	121	1002	797	1078	5426	PCV13_Post		PVAX90	1727	2711	2413	3589	5021	2671	4858	453	369	1036	487	976	1416	PPSV23_Post
PREV17	943	3705	3087	1682	1257	678	7930	2344	426	451	17	1007	4418	PCV13_Post		PVAX38	441	2546	3574	3070	2018	368	5034	405	246	555	245	2794	58874	PPSV23_Post
PREV18	9993	1499	10180	503	11038	3147	7434	2829	388	539	1233	1195	2055	PCV13_Post		PVAX16	2225	1740	2384	4	1137	3322	6236	1194	325	133	22	2993	2743	PPSV23_Post
PREV21	3064	1679	1231	3430	975	1357	6908	3367	162	951	151	1409	3316	PCV13_Post		PVAX44	785	10683	1079	1845	8224	2586	11535	382	787	581	697	8753	5144	PPSV23_Post
PREV23	239	1376	358	18	440	510	917	3628	25	17	55	2943	158	PCV13_Post		PVAX95	1146	3580	421	124	1521	1136	15063	3287	183	402	144	1050	1188	PPSV23_Post
PREV30	35	1058	21	1204	1203	396	404	1241	119	4	156	357	17	PCV13_Post		PVAX40	319	1617	1212	669	227	371	2245	2800	700	13	4	1069	477	PPSV23_Post
PREV31	3537	341	389	97	1180	1097	2619	383	112	155	4	1136	1735	PCV13_Post		PVAX73	1352	5468	4766	1044	1401	3406	3057	2507	125	113	464	2306	441	PPSV23_Post
PREV36	2774	6635	3191	14996	1283	9452	3362	9314	676	379	1326	3803	4327	PCV13_Post		PVAX75	1616	3032	1137	4	394	8387	963	4	94	108	355	298	6806	PPSV23_Post
PREV45	3436	4881	1333	690	3749	1114	3351	4010	262	520	1471	3064	3742	PCV13_Post		PVAX59	1077	1533	142	14	3697	909	677	4	420	138	555	427	852	PPSV23_Post
PREV50	643	914	10466	655	4183	1234	3498	4701	192	1150	8252	2315	3788	PCV13_Post		PVAX27	201	651	3023	111	1067	867	283	443	342	399	2821	355	1684	PPSV23_Post
PREV52	7394	3905	2213	854	6145	1291	9943	4019	2603	24	1537	1562	2867	PCV13_Post		PVAX93	3108	118	407	451	669	1150	3505	255	976	755	1139	838	2704	PPSV23_Post
PREV62	1217	2975	3681	1301	383	1176	3216	2556	60	275	753	3528	2851	PCV13_Post		PVAX43	29	28	385	18	1061	1124	404	4	450	320	1668	1311	2045	PPSV23_Post
PREV66	2602	318	3221	694	1112	903	1049	120	426	172	447	432	5780	PCV13_Post		PVAX29	2516	925	3348	4	1354	1676	12455	410	322	1137	530	10252	8682	PPSV23_Post
PREV70	246	4	15	4	123	148	3030	4	62	17	4	3437	3051	PCV13_Post		PVAX32	497	2169	639	11	433	357	5519	4	326	535	158	985	3859	PPSV23_Post
PREV71	8213	3037	2549	1564	5745	10398	24740	4029	148	1278	932	9937	4268	PCV13_Post		PVAX83	882	3282	3556	1141	3729	1124	6804	3120	72	1187	1250	3376	1561	PPSV23_Post
PREV72	1360	4120	3410	9986	1521	3467	10160	2905	87	4075	8649	1112	391	PCV13_Post		PVAX87	336	414	1111	1293	3662	1152	4227	25	109	3694	1023	1209	426	PPSV23_Post
PREV89	1309	3040	403	1186	626	1297	477	4	87	69	822	1125	995	PCV13_Post		PVAX76	8	15	412	42	1994	230	3141	38	4	3481	438	1186	4	PPSV23_Post
PREV99	378	5279	2862	1025	3563	1136	10090	4068	114	445	1384	688	9065	PCV13_Post		PVAX25	185	185	3186	2210	1028	351	1442	353	183	195	310	1184	375	PPSV23_Post
																PVAX61	100	170	169	136	1195	266	206	15	61	12	64	762	489	PPSV23_Post
																PVAX85	1013	5448	1746	4649	2089	3441	1910	10969	109	4	149	3223	1347	PPSV23_Post

## Sheet: Fig6b
ID	FC	Age	Sex	Vaccine		ID	FC	Age	Sex	Vaccine
PREV10	67.1554	63	Men	PCV13		PVAX16	66.5286	63	Men	PPSV23
PREV17	60.9834	65	Women	PCV13		PVAX25	11.1545	71	Women	PPSV23
PREV18	92.9756	67	Women	PCV13		PVAX27	47.4415	67	Men	PPSV23
PREV21	34.0479	66	Men	PCV13		PVAX29	37.3932	63	Women	PPSV23
PREV23	34.2994	81	Men	PCV13		PVAX32	42.3195	67	Women	PPSV23
PREV30	31.7658	65	Men	PCV13		PVAX38	71.8922	60	Women	PPSV23
PREV31	29.9104	77	Men	PCV13		PVAX40	55.0385	65	Women	PPSV23
PREV36	91.9271	64	Women	PCV13		PVAX43	33.1001	83	Men	PPSV23
PREV50	91.2238	64	Women	PCV13		PVAX44	52.1282	61	Men	PPSV23
PREV52	58.611	64	Men	PCV13		PVAX59	43.2792	66	Women	PPSV23
PREV62	78.4285	65	Women	PCV13		PVAX61	14.6859	79	Men	PPSV23
PREV70	35.0751	74	Women	PCV13		PVAX73	49.0369	84	Men	PPSV23
PREV71	90.4742	60	Women	PCV13		PVAX75	55.6091	83	Men	PPSV23
PREV72	73.6851	60	Men	PCV13		PVAX76	16.7344	89	Women	PPSV23
PREV89	20.6868	73	Men	PCV13		PVAX87	31.2808	60	Men	PPSV23
PREV99	84.1587	60	Men	PCV13		PVAX90	68.758	64	Men	PPSV23
						PVAX93	40.0179	75	Women	PPSV23
						PVAX95	52.9338	65	Women	PPSV23

## Sheet: Fig6c
ID	Sex	Label	Rank
PREV89	Men	STRENGTH	20.6868
PREV21	Men	STRENGTH	34.0479
PREV30	Men	STRENGTH	31.7658
PREV31	Men	STRENGTH	29.9104
PREV23	Men	STRENGTH	34.2994
PREV70	Women	STRENGTH	35.0751
PREV17	Women	STRENGTH	60.9834
PREV52	Men	STRENGTH	58.611
PREV10	Men	STRENGTH	67.1554
PREV62	Women	STRENGTH	78.4285
PREV72	Men	STRENGTH	73.6851
PREV99	Men	STRENGTH	84.1587
PREV71	Women	STRENGTH	90.4742
PREV50	Women	STRENGTH	91.2238
PREV36	Women	STRENGTH	91.9271
PREV18	Women	STRENGTH	92.9756
PREV89	Men	EXTENT	2
PREV21	Men	EXTENT	3
PREV30	Men	EXTENT	5
PREV31	Men	EXTENT	4
PREV23	Men	EXTENT	5
PREV70	Women	EXTENT	6
PREV17	Women	EXTENT	6
PREV52	Men	EXTENT	7
PREV10	Men	EXTENT	9
PREV62	Women	EXTENT	13
PREV72	Men	EXTENT	10
PREV99	Men	EXTENT	12
PREV71	Women	EXTENT	11
PREV50	Women	EXTENT	11
PREV36	Women	EXTENT	12
PREV18	Women	EXTENT	12
PREV89	Men	RANK	1
PREV21	Men	RANK	3
PREV30	Men	RANK	4
PREV31	Men	RANK	5
PREV23	Men	RANK	6
PREV70	Women	RANK	7
PREV17	Women	RANK	9
PREV52	Men	RANK	10
PREV10	Men	RANK	11
PREV62	Women	RANK	12
PREV72	Men	RANK	13
PREV99	Men	RANK	14
PREV71	Women	RANK	15
PREV50	Women	RANK	16
PREV36	Women	RANK	16
PREV18	Women	RANK	17

## Sheet: Fig6d
ID	Rank	Sex	Vaccine	% Th1 in CD4	% Th17 in CD4	Vaccine
PREV10	11	Men	PCV13	24.6	10.9	PCV13
PREV12	8	Women	PCV13	30.9	15.2	PCV13
PREV17	9	Women	PCV13	39.1	8.8	PCV13
PREV18	17	Women	PCV13	53.1	5.8	PCV13
PREV21	3	Men	PCV13	25.1	16.3	PCV13
PREV23	6	Men	PCV13	25.3	18.3	PCV13
PREV30	4	Men	PCV13	22	17.9	PCV13
PREV36	16	Women	PCV13	33.6	10.2	PCV13
PREV50	16	Women	PCV13	29.9	10.8	PCV13
PREV52	10	Men	PCV13	38.3	9.6	PCV13
PREV62	12	Women	PCV13	34.4	12.8	PCV13
PREV71	15	Women	PCV13	35.6	14.9	PCV13
PREV72	13	Men	PCV13	50.1	7.7	PCV13
PREV89	1	Men	PCV13	18.1	22.6	PCV13
PREV99	14	Men	PCV13	44.4	17.3	PCV13
PVAX16	16	Men	PPSV23	32.9	20.8	PPSV23
PVAX25	2	Women	PPSV23	30.1	16.5	PPSV23
PVAX27	9	Men	PPSV23	31.5	20.8	PPSV23
PVAX29	6	Women	PPSV23	26.2	21.3	PPSV23
PVAX32	6	Women	PPSV23	29.4	16.5	PPSV23
PVAX38	17	Women	PPSV23	39.3	14.5	PPSV23
PVAX43	7	Men	PPSV23	28.9	17.4	PPSV23
PVAX44	15	Men	PPSV23	26.2	15.1	PPSV23
PVAX59	10	Women	PPSV23	29.3	19.6	PPSV23
PVAX61	2	Men	PPSV23	24.6	14.8	PPSV23
PVAX73	12	Men	PPSV23	30.3	16.3	PPSV23
PVAX75	11	Men	PPSV23	32.9	18.8	PPSV23
PVAX76	3	Women	PPSV23	39.6	10.7	PPSV23
PVAX87	4	Men	PPSV23	21.3	19.9	PPSV23
PVAX90	18	Men	PPSV23	32.4	13.4	PPSV23
PVAX93	8	Women	PPSV23	35.5	13.3	PPSV23
PVAX95	14	Women	PPSV23	32.3	12.9	PPSV23

## Sheet: Fig6e
ID	Cyto	NCAM1	GNLY	PRF1	Sex	Rank	Vaccine
PREV10	4.40625	5.07122	8.1046	8.27608	Men	11	PCV13
PREV17	4.33114	4.83689	7.91792	8.03531	Women	9	PCV13
PREV18	4.35501	4.20404	7.34348	7.69669	Women	17	PCV13
PREV21	4.4843	5.13831	8.3198	7.72894	Men	3	PCV13
PREV23	4.66312	5.14277	8.7314	8.86224	Men	6	PCV13
PREV31	4.48702	5.34142	8.1843	8.63364	Men	5	PCV13
PREV36	3.90598	4.12055	7.31605	6.82551	Women	16	PCV13
PREV50	3.93802	4.00362	6.50859	7.11603	Women	16	PCV13
PREV62	4.30047	4.67758	8.30344	7.48255	Women	12	PCV13
PREV71	4.49223	5.31194	7.81086	8.51444	Women	15	PCV13
PREV72	4.7565	4.4889	8.40882	8.09376	Men	13	PCV13
PREV89	4.92346	6.04389	9.5211	9.30083	Men	1	PCV13
PVAX16	4.39945	5.0321	7.39888	8.01826	Men	16	PPSV23
PVAX25	4.41019	5.15839	8.69993	8.22022	Women	2	PPSV23
PVAX32	5.18065	6.11444	9.31703	9.60803	Women	6	PPSV23
PVAX38	4.83377	6.70612	9.20079	8.64221	Women	17	PPSV23
PVAX40	4.4645	5.04299	7.88512	8.10812	Women	13	PPSV23
PVAX43	4.45475	5.18076	7.90249	8.0735	Men	7	PPSV23
PVAX44	4.9318	6.04444	9.79222	9.3288	Men	15	PPSV23
PVAX59	3.95749	3.99627	7.20154	6.50954	Women	10	PPSV23
PVAX61	4.48813	5.08616	9.18777	8.28193	Men	2	PPSV23
PVAX75	4.23242	5.20359	7.55079	8.30348	Men	11	PPSV23
PVAX76	4.52064	4.77736	8.55436	8.24131	Women	3	PPSV23
PVAX87	4.3767	5.05998	7.82795	8.22447	Men	4	PPSV23
PVAX90	4.50894	4.98186	9.33147	8.08846	Men	18	PPSV23
PVAX95	4.19171	4.28479	7.05944	7.63944	Women	14	PPSV23

## Sheet: Fig6f
ID	Cell type	Sex	PCV13 Rank	Response	Cell percentages	Age
PREV10	CD56dim CD16+ NK	Men	11	SR	8.06597	62
PREV18	CD56dim CD16+ NK	Women	17	SR	4.2735	67
PREV99	CD56dim CD16+ NK	Men	14	SR	8.20375	60
PREV36	CD56dim CD16+ NK	Women	16	SR	3.66412	64
PREV71	CD56dim CD16+ NK	Women	15	SR	12.3645	60
PREV72	CD56dim CD16+ NK	Men	13	SR	4.46735	60
PREV89	CD56dim CD16+ NK	Men	1	WR	23.592	73
PREV31	CD56dim CD16+ NK	Men	5	WR	13.6724	77
PREV23	CD56dim CD16+ NK	Men	6	WR	12.9331	81
