# Supplementary material for: Distinct baseline immune characteristics associated with responses to conjugated and unconjugated pneumococcal polysaccharide vaccines in older adults
Source: Nat Immunol. 2024 Jan 5;25(2):316–29. doi: 10.1038/s41590-023-01717-5 (PMC10834365; doi:10.1038/s41590-023-01717-5)
Supplement: Supplementary file 18 — Statistical source data. [file 41590_2023_1717_MOESM18_ESM.xlsx]

## Sheet: ED_Fig1a
Donor ID	4	6B	14	23F	18C	19F	9V	6A	3	1	5	19A	7F			DonorID	RANK	EXTENT	D0 sum	D35 sum	maxRBA	Sex	Age
PREV10	4.2555	7.66178	0.137504	5.06609	9.77314	3.47249	2.67807	6.60437	5.08746	2.43296	4.32193	1.76553	13.9378			PREV10	11	9	63.5838	130.739	12	M	62
PREV12	1	1.58496	4.08746	3	2.32193	4.32193	3.45943	6.55459	1.58496	5	5.39232	0	10.4062			PREV12	8	7	86.1578	134.604	9	F	69
PREV17	7.88264	2	9.59246	8.71768	8.29462	0	3	1.58496	0	6.82018	2	1	10.1098			PREV17	9	6	70.6339	131.617	7	F	65
PREV18	11.2866	8.55075	6.87036	6.97728	11.4305	3.45943	4.39232	9.46557	3.70044	7.07682	8.26679	2.58496	9.00562			PREV18	17	12	51.6944	144.67	19	F	67
PREV21	3.08746	8.71356	0.137504	2.8679	1.32193	1.76553	2.16993	2.51096	1.67807	1.80735	5.24031	0.378512	2.3505			PREV21	3	3	101.69	135.738	10	M	66
PREV23	2.58496	2	2	2.32193	4.52356	1.58496	4.08746	3.16993	2.58496	2	3.80735	1	3.16993			PREV23	6	5	69.4624	103.762	3	M	81
PREV30	0.847997	5.52356	0.485427	8.23362	-0.152003	0.137504	#NUM!	4.00899	0.263034	0	4.1127	1.26303	0.263034			PREV30	4	5	64.5813	96.3471	2	M	65
PREV31	2	2.58496	1.58496	4.58496	4	3	1	4.32193	0	2.32193	0	1.58496	2.58496			PREV31	5	4	82.729	112.639	5	M	77
PREV36	9.43775	5.60851	9.63979	11.8723	3.58376	5.86666	0.910733	11.1852	7.40088	6.56605	6.12495	3.65421	10.0792			PREV36	16	12	58.4625	150.39	18	F	64
PREV45	2.58496	2.32193	0	3.70044	4.52356	2.58496	0	2.58496	3	0	1.58496	1	1.58496			PREV45	2	3	114.12	140.513	8	F	75
PREV50	7.32912	7.83605	11.3534	7.35579	10.0304	5.1416	2.37851	10.1988	2.3505	6.35931	7.8009	9.17692	3.91648			PREV50	16	11	50.7471	141.971	15	F	64
PREV52	10.8521	1.07039	0.137504	7.73809	8.77775	6.1639	1.48543	1.48543	9.34607	0.765535	5.19377	2.56071	3			PREV52	10	7	83.805	142.416	14	M	64
PREV62	8.24793	4.24793	9.84549	8.3443	6.58496	3.45943	3.45943	3.90689	3.90689	6.10852	7.55459	3.32193	9.47776			PREV62	12	13	54.1307	132.559	11	F	65
PREV66	2.58496	6.32193	0	4.90689	1.58496	1	1	4.90689	0	5.42626	0	1.58496	0			PREV66	4	4	94.1294	123.846	6	M	68
PREV70	5.94251	0	0.378512	0	3.03562	5.20945	9.5651	0	3.9542	2.10434	0	3.89724	1.07039			PREV70	7	6	43.855	78.9301	1	F	74
PREV71	11.0037	9.56853	9.31583	2.16993	8.02846	3.67807	12.5946	7.80607	1.76553	3.10434	7.86419	3.51096	10.0593			PREV71	15	11	61.1588	151.633	16	F	60
PREV72	8.40939	2.96347	3.10434	11.2857	3.75489	7.0045	2.8679	7.25644	4.44626	4.8125	8.83036	6.11894	2.82782			PREV72	13	10	71.143	144.828	17	M	60
PREV89	1.58496	1.58496	0	0	2.32193	0	2	0	4.45943	1	6.35755	1	0			PREV89	1	2	92.9614	113.648	4	M	73
PREV99	6.56224	4.51728	2.60881	2.82782	4.36457	1.88753	4.20945	7.82018	1	4.62644	8.43463	2.67807	11.1461			PREV99	14	12	54.1307	138.289	13	M	60

## Sheet: ED_Fig1b
Donor ID	4	6B	14	23F	18C	19F	9V	6A	3	1	5	19A	7F				DonorID	RANK	EXTENT	STRENGTH	D35 sum	D0 sum	maxRBA	Sex	Age
PVAX16	11.1196	10.7649	11.2192	2	10.151	11.6978	12.6064	10.2216	8.3443	7.05528	4.45943	11.5474	11.4215				PVAX16	16	8	66.5286	122.608	56.0798	15	M	63
PVAX25	7.53138	7.53138	11.6375	11.1098	10.0056	8.45533	10.4939	8.46352	7.5157	7.60733	8.27612	10.2095	8.55075				PVAX25	2	0	11.1545	117.388	106.233	4	F	71
PVAX27	7.65105	9.34651	11.5618	6.79442	10.0593	9.75989	8.14466	8.79116	8.41785	8.64024	11.462	8.47168	10.7177				PVAX27	9	7	47.4415	119.818	72.3767	9	M	67
PVAX29	11.2969	9.85331	11.7091	2	10.403	10.7108	13.6044	8.67948	8.33092	10.151	9.04985	13.3236	13.0838				PVAX29	6	7	37.3932	132.196	94.8031	14	F	63
PVAX32	8.9571	11.0828	9.31967	3.45943	8.75822	8.47978	12.4302	2	8.34873	9.0634	7.30378	9.94398	11.914				PVAX32	6	5	42.3195	111.061	68.7416	6	F	66
PVAX38	8.78463	11.314	11.8033	11.584	10.9787	8.52356	12.2975	8.66178	7.94251	9.11634	7.93664	11.4481	15.8453				PVAX38	17	11	71.8922	136.236	64.3443	18	F	60
PVAX40	8.31741	10.6591	10.2432	9.38586	7.82655	8.53528	11.1325	11.4512	9.45121	3.70044	2	10.062	8.89785				PVAX40	13	8	55.0385	111.663	56.6242	7	F	65
PVAX43	4.85798	4.80735	8.58871	4.16993	10.0512	10.1344	8.65821	2	8.81378	8.32193	10.7039	10.3565	10.9979				PVAX43	7	4	33.1001	102.462	69.3617	5	M	83
PVAX44	9.61655	13.383	10.0755	10.8494	13.0056	11.3365	13.4937	8.57743	9.62022	9.18239	9.44501	13.0956	12.3287				PVAX44	15	10	52.1282	144.01	91.8814	19	M	61
PVAX59	10.0728	10.5821	7.14975	3.80735	11.8521	9.82814	9.40301	2	8.71425	7.10852	9.11634	8.73809	9.73471				PVAX59	10	6	43.2792	108.107	64.8281	8	F	66
PVAX61	6.64386	7.40939	7.40088	7.08746	10.2228	8.05528	7.6865	3.90689	5.93074	3.58496	6	9.57365	8.93369				PVAX61	2	0	14.6859	92.4361	77.7502	2	M	79
PVAX73	10.4009	12.4168	12.2186	10.0279	10.4522	11.7339	11.5779	11.2917	6.96578	6.82018	8.85798	11.1712	8.78463				PVAX73	12	7	49.0369	132.72	83.6827	16	M	84
PVAX75	10.6582	11.5661	10.151	2	8.62205	13.0339	9.91139	2	6.55459	6.75489	8.47168	8.21917	12.7326				PVAX75	11	8	55.6091	110.676	55.0665	10	M	83
PVAX76	3	3.90689	8.6865	5.39232	10.9614	7.84549	11.617	5.24793	2	11.7653	8.77479	10.2119	2				PVAX76	3	1	16.7344	91.4095	74.6752	1	F	88
PVAX83	9.78463	11.6804	11.796	10.1561	11.8646	10.1344	12.7322	11.6073	6.16993	10.2131	10.2877	11.7211	10.6083				PVAX83	5	3	33.2615	138.756	105.494	13	F	60
PVAX85	9.98442	12.4115	10.7698	12.1827	11.0286	11.7486	10.8994	13.4211	6.76818	2	7.21917	11.6542	10.3955				PVAX85	1	0	6.2711	130.483	124.212	3	M	64
PVAX87	8.39232	8.69349	10.1176	10.3365	11.8384	10.1699	12.0454	4.64386	6.76818	11.851	9.99859	10.2396	8.73471				PVAX87	4	5	31.2808	123.83	92.5488	11	M	60
PVAX90	10.7541	11.4046	11.2366	11.8094	12.2938	11.3832	12.2461	8.82337	8.52748	10.0168	8.92778	9.93074	10.4676				PVAX90	18	10	68.758	137.821	69.0635	20	M	64
PVAX93	11.6018	6.88264	8.66888	8.81698	9.38586	10.1674	11.7752	7.99435	9.93074	9.56033	10.1536	9.71081	11.4009				PVAX93	8	7	40.0179	126.049	86.0315	12	F	75
PVAX95	10.1624	11.8057	8.71768	6.9542	10.5708	10.1497	13.8787	11.6826	7.5157	8.65105	7.16993	10.0362	10.2143				PVAX95	14	9	52.9338	127.509	74.5752	17	F	65

## Sheet: ED_Fig1cd
DonorID	PCV13_EXTENT	PCV13_STRENGTH	maxRBA	BMI	FI	Drugs	PCV13 RANK			DonorID	PPSV23_EXTENT	PPSV23_STRENGTH	maxRBA	BMI	FI	Drugs	PPSV23_Rank
PREV10	9	67.1554	12	20.8433	0.12	1	11			PVAX16	8	66.5286	15	26.4439	0.03	1	16
PREV12	7	48.446	9	20.3691	0.03	2	8			PVAX25	0	11.1545	4	29.9337	0.08	6	2
PREV17	6	60.9834	7	23.1702	0.08	1	9			PVAX27	7	47.4415	9	23.4908	0.03	2	9
PREV18	12	92.9756	19	23.0135	0.02	0	17			PVAX29	7	37.3932	14	22.7193	0.03	4	6
PREV21	3	34.0479	10	26.2178	0	1	3			PVAX32	5	42.3195	6	23.9116	0	0	6
PREV23	5	34.2994	3	23.9155	0.03	3	6			PVAX38	11	71.8922	18	27.1217	0.03	1	17
PREV30	5	31.7658	2	27.1157	0.05	7	4			PVAX40	8	55.0385	7	21.3972	0	2	13
PREV31	4	29.9104	5	30.7822	0.09	6	5			PVAX43	4	33.1001	5	27.6124	0.05	2	7
PREV36	12	91.9271	18	22.4627	0.11	1	16			PVAX44	10	52.1282	19	23.0103	0.02	1	15
PREV45	3	26.3931	8	24.9002	0.06	2	2			PVAX59	6	43.2792	8	38.2585	0.02	1	10
PREV50	11	91.2238	15	19.2227	0.11	2	16			PVAX61	0	14.6859	2	22.2378	0.11	5	2
PREV52	7	58.611	14	28.4301	0.02	0	10			PVAX73	7	49.0369	16	30.4066	0.05	0	12
PREV62	13	78.4285	11	24.1405	0.06	4	12			PVAX75	8	55.6091	10	35.9404	0.14	7	11
PREV66	4	29.7171	6	19.5239	0.06	1	4			PVAX76	1	16.7344	1	22.1045	0.05	3	3
PREV70	6	35.0751	1	23.2031	0.02	0	7			PVAX83	3	33.2615	13	22.6127	0.03	1	5
PREV71	11	90.4742	16	27.7981	0.02	1	15			PVAX85	0	6.2711	3	29.8437	0.05	2	1
PREV72	10	73.6851	17	28.8675	0.06	2	13			PVAX87	5	31.2808	11	42.9526	0.03	3	4
PREV89	2	20.6868	4	32.8673	0.02	1	1			PVAX90	10	68.758	20	25.3941	0.05	2	18
PREV99	12	84.1587	13	25.0878	0	0	14			PVAX93	7	40.0179	12	25.6828	0.09	6	8
										PVAX95	9	52.9338	17	22.1403	0.03	4	14

## Sheet: ED_Fig1e
PCV13 Pre OPA titer															PCV13 Post OPA titer
Donor ID	4	6B	14	23F	18C	19F	9V	6A	3	1	5	19A	7F		Donor ID	4	6B	14	23F	18C	19F	9V	6A	3	1	5	19A	7F
PREV10	459	4	349	38	4	101	257	4	4	60	4	356	4		PREV10	8765	810	377	1272	3500	1118	1657	389	136	321	80	1207	62769
PREV12	4	917	777	121	454	437	743	17	39	31	19	1087	4		PREV12	8	2400	13032	967	2048	8859	8321	1603	121	1002	797	1078	5426
PREV17	4	936	4	4	4	583	1033	894	502	4	4	442	4		PREV17	943	3705	3087	1682	1257	678	7930	2344	426	451	17	1007	4418
PREV18	4	4	87	4	4	285	358	4	29	4	4	216	4		PREV18	9993	1499	10180	503	11038	3147	7434	2829	388	539	1233	1195	2055
PREV21	360	4	1074	471	396	396	1540	595	51	269	4	1106	644		PREV21	3064	1679	1231	3430	975	1357	6908	3367	162	951	151	1409	3316
PREV23	42	385	80	4	19	188	53	404	4	4	4	1784	18		PREV23	239	1376	358	18	440	510	917	3628	25	17	55	2943	158
PREV30	19	23	15	4	1317	355	4	77	98	4	9	148	14		PREV30	35	1058	21	1204	1203	396	404	1241	119	4	156	357	17
PREV31	866	58	154	4	74	130	1130	19	94	29	4	398	289		PREV31	3537	341	389	97	1180	1097	2619	383	112	155	4	1136	1735
PREV36	4	136	4	4	107	162	1792	4	4	4	19	302	4		PREV36	2774	6635	3191	14996	1283	9452	3362	9314	676	379	1326	3803	4327
PREV45	624	944	1243	55	166	190	2951	666	31	452	453	1243	1146		PREV45	3436	4881	1333	690	3749	1114	3351	4010	262	520	1471	3064	3742
PREV50	4	4	4	4	4	35	667	4	38	14	37	4	251		PREV50	643	914	10466	655	4183	1234	3498	4701	192	1150	8252	2315	3788
PREV52	4	1891	1965	4	14	18	3504	1448	4	14	42	264	358		PREV52	7394	3905	2213	854	6145	1291	9943	4019	2603	24	1537	1562	2867
PREV62	4	156	4	4	4	112	288	168	4	4	4	356	4		PREV62	1217	2975	3681	1301	383	1176	3216	2556	60	275	753	3528	2851
PREV66	421	4	2582	23	417	461	464	4	374	4	436	161	5782		PREV66	2602	318	3221	694	1112	903	1049	120	426	172	447	432	5780
PREV70	4	4	12	4	15	4	4	4	4	4	4	230	1466		PREV70	246	4	15	4	123	148	3030	4	62	17	4	3437	3051
PREV71	4	4	4	349	22	813	4	18	43	149	4	873	4		PREV71	8213	3037	2549	1564	5745	10398	24740	4029	148	1278	932	9937	4268
PREV72	4	527	396	4	113	27	1389	19	4	145	19	16	55		PREV72	1360	4120	3410	9986	1521	3467	10160	2905	87	4075	8649	1112	391
PREV89	478	1110	351	1287	137	878	122	4	4	42	10	552	739		PREV89	1309	3040	403	1186	626	1297	477	4	87	69	822	1125	995
PREV99	4	156	4	4	4	112	288	168	4	4	4	356	4		PREV99	378	5279	2862	1025	3563	1136	10090	4068	114	445	1384	688	9065
PPSV23 Pre OPA titer															PPSV23 Post OPA titer
Donor ID	4	6B	14	23F	18C	19F	9V	6A	3	1	5	19A	7F		Donor ID	4	6B	14	23F	18C	19F	9V	6A	3	1	5	19A	7F
PVAX16	4	4	291	4	308	19	1362	4	4	4	4	501	4		PVAX16	2225	1740	2384	4	1137	3322	6236	1194	325	133	22	2993	2743
PVAX25	145	151	1160	389	644	289	887	202	37	132	183	866	374		PVAX25	185	185	3186	2210	1028	351	1442	353	183	195	310	1184	375
PVAX27	4	134	4	4	311	316	4	228	25	41	46	234	723		PVAX27	201	651	3023	111	1067	867	283	443	342	399	2821	355	1684
PVAX29	233	4	377	4	404	328	3648	368	90	75	63	329	988		PVAX29	2516	925	3348	4	1354	1676	12455	410	322	1137	530	10252	8682
PVAX32	4	4	299	4	188	272	4	4	329	146	4	447	367		PVAX32	497	2169	639	11	433	357	5519	4	326	535	158	985	3859
PVAX38	4	4	400	257	519	4	4	4	35	4	4	225	3402		PVAX38	441	2546	3574	3070	2018	368	5034	405	246	555	245	2794	58874
PVAX40	4	72	4	383	4	4	371	21	58	4	4	544	4		PVAX40	319	1617	1212	669	227	371	2245	2800	700	13	4	1069	477
PVAX43	12	4	12	4	50	342	423	4	106	42	127	52	387		PVAX43	29	28	385	18	1061	1124	404	4	450	320	1668	1311	2045
PVAX44	4	2759	628	1067	508	80	1360	4	75	14	37	192	374		PVAX44	785	10683	1079	1845	8224	2586	11535	382	787	581	697	8753	5144
PVAX59	93	1360	86	4	215	132	175	4	4	4	4	148	4		PVAX59	1077	1533	142	14	3697	909	677	4	420	138	555	427	852
PVAX61	80	148	127	60	779	57	81	4	21	12	18	351	123		PVAX61	100	170	169	136	1195	266	206	15	61	12	64	762	489
PVAX73	19	720	415	4	310	1055	412	348	13	44	54	118	4		PVAX73	1352	5468	4766	1044	1401	3406	3057	2507	125	113	464	2306	441
PVAX75	4	8	4	4	90	288	341	4	31	11	4	4	382		PVAX75	1616	3032	1137	4	394	8387	963	4	94	108	355	298	6806
PVAX76	4	13	394	41	1160	89	1089	20	4	4	261	478	8		PVAX76	8	15	412	42	1994	230	3141	38	4	3481	438	1186	4
PVAX83	543	537	3579	904	1220	635	1449	3951	4	4	4	716	298		PVAX83	882	3282	3556	1141	3729	1124	6804	3120	72	1187	1250	3376	1561
PVAX85	206	3665	648	4228	1779	3219	1558	14569	52	4	116	2960	1283		PVAX85	1013	5448	1746	4649	2089	3441	1910	10969	109	4	149	3223	1347
PVAX87	181	30	362	362	127	137	2969	4	56	124	39	1137	160		PVAX87	336	414	1111	1293	3662	1152	4227	25	109	3694	1023	1209	426
PVAX90	4	248	92	4	1315	308	296	111	4	16	4	124	4		PVAX90	1727	2711	2413	3589	5021	2671	4858	453	369	1036	487	976	1416
PVAX93	430	4	21	106	118	133	764	4	113	43	132	554	1212		PVAX93	3108	118	407	451	669	1150	3505	255	976	755	1139	838	2704
PVAX95	20	1090	160	4	16	130	128	26	47	11	84	122	55		PVAX95	1146	3580	421	124	1521	1136	15063	3287	183	402	144	1050	1188

## Sheet: ED_Fig1f
ID	Sex	Log2 cumulative OPA titer	Group	Vaccine
PREV10	M	61.5838	PCV13_Pre	PCV13
PREV12	F	82.0703	PCV13_Pre	PCV13
PREV17	F	60.8298	PCV13_Pre	PCV13
PREV18	F	49.6944	PCV13_Pre	PCV13
PREV21	M	92.4736	PCV13_Pre	PCV13
PREV23	M	60.8042	PCV13_Pre	PCV13
PREV30	M	58.3145	PCV13_Pre	PCV13
PREV31	M	78.481	PCV13_Pre	PCV13
PREV36	F	56.4625	PCV13_Pre	PCV13
PREV45	F	104.741	PCV13_Pre	PCV13
PREV50	F	48.7471	PCV13_Pre	PCV13
PREV52	M	73.3052	PCV13_Pre	PCV13
PREV62	F	46.7384	PCV13_Pre	PCV13
PREV66	M	92.1294	PCV13_Pre	PCV13
PREV70	F	41.855	PCV13_Pre	PCV13
PREV71	F	56.9889	PCV13_Pre	PCV13
PREV72	M	66.8951	PCV13_Pre	PCV13
PREV89	M	90.9614	PCV13_Pre	PCV13
PREV99	M	46.7384	PCV13_Pre	PCV13
PREV10	M	122.136	PCV13_Post	PCV13
PREV12	F	123.957	PCV13_Post	PCV13
PREV17	F	120.423	PCV13_Post	PCV13
PREV18	F	133.204	PCV13_Post	PCV13
PREV21	M	124.021	PCV13_Post	PCV13
PREV23	M	91.9369	PCV13_Post	PCV13
PREV30	M	86.0698	PCV13_Post	PCV13
PREV31	M	104.058	PCV13_Post	PCV13
PREV36	F	137.204	PCV13_Post	PCV13
PREV45	F	128.544	PCV13_Post	PCV13
PREV50	F	129.772	PCV13_Post	PCV13
PREV52	M	130.443	PCV13_Post	PCV13
PREV62	F	121.24	PCV13_Post	PCV13
PREV66	M	116.94	PCV13_Post	PCV13
PREV70	F	76.9301	PCV13_Post	PCV13
PREV71	F	139.657	PCV13_Post	PCV13
PREV72	M	133.324	PCV13_Post	PCV13
PREV89	M	111.648	PCV13_Post	PCV13
PREV99	M	126.299	PCV13_Post	PCV13
PVAX16	M	54.0798	PPSV23_Pre	PPSV23
PVAX25	F	98.5751	PPSV23_Pre	PPSV23
PVAX27	M	64.5438	PPSV23_Pre	PPSV23
PVAX29	F	86.2795	PPSV23_Pre	PPSV23
PVAX32	F	66.7416	PPSV23_Pre	PPSV23
PVAX38	F	62.3443	PPSV23_Pre	PPSV23
PVAX40	F	52.2318	PPSV23_Pre	PPSV23
PVAX43	M	67.3617	PPSV23_Pre	PPSV23
PVAX44	M	89.8814	PPSV23_Pre	PPSV23
PVAX59	F	62.8281	PPSV23_Pre	PPSV23
PVAX61	M	75.7502	PPSV23_Pre	PPSV23
PVAX73	M	75.2398	PPSV23_Pre	PPSV23
PVAX75	M	53.0665	PPSV23_Pre	PPSV23
PVAX76	F	70.3532	PPSV23_Pre	PPSV23
PVAX83	F	93.5462	PPSV23_Pre	PPSV23
PVAX85	M	110.382	PPSV23_Pre	PPSV23
PVAX87	M	90.5488	PPSV23_Pre	PPSV23
PVAX90	M	62.269	PPSV23_Pre	PPSV23
PVAX93	F	84.0315	PPSV23_Pre	PPSV23
PVAX95	F	69.8748	PPSV23_Pre	PPSV23
PVAX16	M	112.387	PPSV23_Post	PPSV23
PVAX25	F	108.924	PPSV23_Post	PPSV23
PVAX27	M	111.027	PPSV23_Post	PPSV23
PVAX29	F	123.517	PPSV23_Post	PPSV23
PVAX32	F	109.061	PPSV23_Post	PPSV23
PVAX38	F	127.575	PPSV23_Post	PPSV23
PVAX40	F	100.211	PPSV23_Post	PPSV23
PVAX43	M	100.462	PPSV23_Post	PPSV23
PVAX44	M	135.432	PPSV23_Post	PPSV23
PVAX59	F	106.107	PPSV23_Post	PPSV23
PVAX61	M	88.5292	PPSV23_Post	PPSV23
PVAX73	M	121.428	PPSV23_Post	PPSV23
PVAX75	M	108.676	PPSV23_Post	PPSV23
PVAX76	F	86.1616	PPSV23_Post	PPSV23
PVAX83	F	127.148	PPSV23_Post	PPSV23
PVAX85	M	117.062	PPSV23_Post	PPSV23
PVAX87	M	119.186	PPSV23_Post	PPSV23
PVAX90	M	128.998	PPSV23_Post	PPSV23
PVAX93	F	118.055	PPSV23_Post	PPSV23
PVAX95	F	115.826	PPSV23_Post	PPSV23

## Sheet: ED_Fig1g
Donor ID	Rank (23 serotype)	Rank (13 serotype)
PVIR0001	2	1
PVIR0003	1	2
PVIR0004	6	5
PVIR0006	3	3
PVIR0009	5	4
PVIR0010	4	3
