# Supplementary material for: Distinct baseline immune characteristics associated with responses to conjugated and unconjugated pneumococcal polysaccharide vaccines in older adults
Source: Nat Immunol. 2024 Jan 5;25(2):316–29. doi: 10.1038/s41590-023-01717-5 (PMC10834365; doi:10.1038/s41590-023-01717-5)
Supplement: Supplementary file 23 — Statistical source data. [file 41590_2023_1717_MOESM23_ESM.xlsx]

## Sheet: ED_Fig6c
ID	ANGEL2	ZNF529		ID	ANGEL2	ZNF529
PVAX16	5.54076	4.04362		PREV10	5.69439	4.639
PVAX25	6.11873	4.51829		PREV17	5.81929	4.24689
PVAX32	6.01146	4.36892		PREV18	5.78324	4.60659
PVAX38	5.54308	3.91461		PREV21	5.83923	4.14261
PVAX40	5.76017	4.1221		PREV23	6.24837	4.91929
PVAX43	5.81348	3.87453		PREV31	5.72903	3.6834
PVAX44	5.77494	4.26493		PREV36	6.14443	5.00472
PVAX59	5.56397	4.40079		PREV45	6.21838	4.84764
PVAX61	6.14308	4.60298		PREV50	6.05421	4.39308
PVAX75	5.83409	4.0744		PREV62	5.58113	4.02194
PVAX76	6.19307	4.8471		PREV66	5.94678	4.55376
PVAX83	5.80663	4.33573		PREV71	5.70486	4.02749
PVAX85	5.88698	4.28622		PREV72	6.06071	4.37444
PVAX87	5.61414	4.40482		PREV89	6.09583	4.6416
PVAX90	5.61124	3.67611
PVAX95	5.94857	4.60883

## Sheet: ED_Fig6d
ID	ANGEL2	ZNF529	Sex
PVAX16	5.54076	4.04362	Men
PVAX25	6.11873	4.51829	Women
PVAX32	6.01146	4.36892	Women
PVAX38	5.54308	3.91461	Women
PVAX40	5.76017	4.1221	Women
PVAX43	5.81348	3.87453	Men
PVAX44	5.77494	4.26493	Men
PVAX59	5.56397	4.40079	Women
PVAX61	6.14308	4.60298	Men
PVAX75	5.83409	4.0744	Men
PVAX76	6.19307	4.8471	Women
PVAX83	5.80663	4.33573	Women
PVAX85	5.88698	4.28622	Men
PVAX87	5.61414	4.40482	Men
PVAX90	5.61124	3.67611	Men
PVAX95	5.94857	4.60883	Women

## Sheet: ED_Fig6e
ID	ANGEL2	ZNF529	Age
PVAX16	5.54076	4.04362	63
PVAX25	6.11873	4.51829	71
PVAX32	6.01146	4.36892	66
PVAX38	5.54308	3.91461	60
PVAX40	5.76017	4.1221	65
PVAX43	5.81348	3.87453	83
PVAX44	5.77494	4.26493	61
PVAX59	5.56397	4.40079	66
PVAX61	6.14308	4.60298	79
PVAX75	5.83409	4.0744	83
PVAX76	6.19307	4.8471	88
PVAX83	5.80663	4.33573	60
PVAX85	5.88698	4.28622	64
PVAX87	5.61414	4.40482	60
PVAX90	5.61124	3.67611	64
PVAX95	5.94857	4.60883	65
